# Supplementary material for: A LEA model peptide protects the function of a red fluorescent protein in the dry state
Source: Biochem Biophys Rep. 2018 Nov 26;17:27–31. doi: 10.1016/j.bbrep.2018.11.006 (PMC6259040; doi:10.1016/j.bbrep.2018.11.006)
Supplement: Supplementary file 1 — Supplementary material [file mmc1.zip]

Archive with 6 entries (6 files):
- coi_disclosure (TatsuyaNiwa).pdf
- coi_disclosure (furuki).pdf
- coi_disclosure (hatanaka).pdf
- coi_disclosure (kikawada).pdf
- coi_disclosure (sakurai).pdf
- coi_disclosure (taguchi).pdf
